# Supplementary material for: Vaginal microbiome in women from Greenland assessed by microscopy and quantitative PCR
Source: BMC Infect Dis. 2013 Oct 16;13:480. doi: 10.1186/1471-2334-13-480 (PMC3853076; doi:10.1186/1471-2334-13-480)
Supplement: Additional file 2: Table S2 — Spearman correlation coefficients among bacterial species in swabs showing co-occurrence of species. [file 1471-2334-13-480-S2.xlsx]

## Sheet: Ark1
	A.vaginae	S.sanguinegens	L.amnionii	BVAB1	BVAB2	BVAB3	BVABTM7	Megasphaera1	Megasphaera2	Eggerthella	M.curtisii	M.mulieris	G.vaginalis	Prevotellaspp.	F.magna	M.hominis	U.parvum	U.urealyticum	L.iners
A.vaginae	1	0.42862769429985	0.439876550753958	0.200581888209088	0.569349776300906	0.335446060686486	0.297670699844831	0.519770811381696	0.226538628227642	0.477581175900339	0.24007186951513	0.181038508876412	0.558154978798412	0.438451979589902	-0.0372996166981398	0.302384312437989	-0.090748803449914	0.00574251360270828	-0.655325052995248
S.sanguinegens	0.42862769429985	1	0.491792823335615	0.355044461961076	0.532115557468497	0.536254302987757	0.438525894342089	0.373250583238743	0.281385160011638	0.340595693358474	0.21329772607625	0.225665362100932	0.312312887951033	0.370022658534398	0.0238064661366933	0.505548801769906	-0.0237978608637792	0.205315485990525	-0.361290086874653
L.amnionii	0.439876550753958	0.491792823335615	1	0.263175982908171	0.644924041280852	0.543746910721483	0.370636398000099	0.559785075603388	0.295183593708548	0.501780611403183	0.277512801179558	0.103456939945165	0.283588670262366	0.450235037069534	-0.0719096112229048	0.370645099133506	-0.0454672027254989	0.195895713953322	-0.373497342774955
BVAB1	0.200581888209088	0.355044461961076	0.263175982908171	1	0.288944264619761	0.369025973267009	0.470420501423569	0.25653129462571	0.314377745508382	0.223584111913157	0.039982435564118	0.182575568464697	0.168119628013927	0.246149743542887	0.0259082928480817	0.391125198677119	-0.210044046503942	0.0724720934282622	-0.255831266578231
BVAB2	0.569349776300906	0.532115557468497	0.644924041280852	0.288944264619761	1	0.563663723815188	0.447584248492425	0.672751411136629	0.252194394663499	0.576999070107244	0.373503331488107	0.220294992898288	0.365951770082997	0.44720049098469	-0.12735823758459	0.376089472725971	-0.0617990468190733	0.123973430203037	-0.560240469308131
BVAB3	0.335446060686486	0.536254302987757	0.543746910721483	0.369025973267009	0.563663723815188	1	0.407153016824668	0.445559771451716	0.41021572949931	0.47508579239698	0.349298853037417	0.292064626870924	0.279610136300898	0.370707740803237	0.000126575468147222	0.520439043390097	-0.118527960617393	0.15279177153529	-0.436067950635157
BVABTM7	0.297670699844831	0.438525894342089	0.370636398000099	0.470420501423569	0.447584248492425	0.407153016824668	1	0.364941309900577	0.361968051753618	0.317847200231424	0.222949752552463	0.227922664762607	0.144989081767526	0.282346607966788	-0.068396897715738	0.400381173246986	-0.133590902814943	0.101276605540457	-0.284597433776925
Megasphaera1	0.519770811381696	0.373250583238743	0.559785075603388	0.25653129462571	0.672751411136629	0.445559771451716	0.364941309900577	1	0.178281753602453	0.496748522714077	0.157951612387964	0.131832401437963	0.394501709878625	0.313786933471122	-0.173568802236381	0.349378794483129	-0.136062416541626	0.139597885421164	-0.399611787952578
Megasphaera2	0.226538628227642	0.281385160011638	0.295183593708548	0.314377745508382	0.252194394663499	0.41021572949931	0.361968051753618	0.178281753602453	1	0.245176796092857	0.0360252082329919	0.310776642801281	0.142551426178645	0.207350376594303	-0.120317620934819	0.31538507286625	-0.0164008393895093	-0.0394148749604221	-0.29804290393399
Eggerthella	0.477581175900339	0.340595693358474	0.501780611403183	0.223584111913157	0.576999070107244	0.47508579239698	0.317847200231424	0.496748522714077	0.245176796092857	1	0.196261726637333	0.119305831890106	0.294025224898146	0.459196211453711	-0.0365607044440489	0.305522543866992	-0.128683024783199	0.0580548415897373	-0.465706344338232
M.curtisii	0.24007186951513	0.21329772607625	0.277512801179558	0.039982435564118	0.373503331488107	0.349298853037417	0.222949752552463	0.157951612387964	0.0360252082329919	0.196261726637333	1	0.220438325251819	0.0464296659738482	0.375893437808098	0.0469595493542535	0.239525293367735	-0.121761841667849	0.069625931098608	-0.383874141336491
M.mulieris	0.181038508876412	0.225665362100932	0.103456939945165	0.182575568464697	0.220294992898288	0.292064626870924	0.227922664762607	0.131832401437963	0.310776642801281	0.119305831890106	0.220438325251819	1	0.0637262111898763	0.0318253254081287	0.0453471254196911	0.215053036772504	-0.0283148592889104	-0.0327441723222189	-0.141172718408198
G.vaginalis	0.558154978798412	0.312312887951033	0.283588670262366	0.168119628013927	0.365951770082997	0.279610136300898	0.144989081767526	0.394501709878625	0.142551426178645	0.294025224898146	0.0464296659738482	0.0637262111898763	1	0.249208869798162	0.0062894363382615	0.256962450097614	0.0427685773866742	0.112025654650171	-0.580023253606657
Prevotellaspp.	0.438451979589902	0.370022658534398	0.450235037069534	0.246149743542887	0.44720049098469	0.370707740803237	0.282346607966788	0.313786933471122	0.207350376594303	0.459196211453711	0.375893437808098	0.0318253254081287	0.249208869798162	1	0.19937088848093	0.364008379467911	-0.186103812614653	0.0971074027479324	-0.64698893352546
F.magna	-0.0372996166981398	0.0238064661366933	-0.0719096112229048	0.0259082928480817	-0.12735823758459	0.000126575468147222	-0.068396897715738	-0.173568802236381	-0.120317620934819	-0.0365607044440489	0.0469595493542535	0.0453471254196911	0.0062894363382615	0.19937088848093	1	0.0655246240147217	-0.0287757227851291	-0.0609220413326314	-0.124811229016446
M.hominis	0.302384312437989	0.505548801769906	0.370645099133506	0.391125198677119	0.376089472725971	0.520439043390097	0.400381173246986	0.349378794483129	0.31538507286625	0.305522543866992	0.239525293367735	0.215053036772504	0.256962450097614	0.364008379467911	0.0655246240147217	1	-0.0787945374186986	0.206421647360205	-0.27647296742958
U.parvum	-0.090748803449914	-0.0237978608637792	-0.0454672027254989	-0.210044046503942	-0.0617990468190733	-0.118527960617393	-0.133590902814943	-0.136062416541626	-0.0164008393895093	-0.128683024783199	-0.121761841667849	-0.0283148592889104	0.0427685773866742	-0.186103812614653	-0.0287757227851291	-0.0787945374186986	1	-0.126714172059483	0.195253362270407
U.urealyticum	0.00574251360270828	0.205315485990525	0.195895713953322	0.0724720934282622	0.123973430203037	0.15279177153529	0.101276605540457	0.139597885421164	-0.0394148749604221	0.0580548415897373	0.069625931098608	-0.0327441723222189	0.112025654650171	0.0971074027479324	-0.0609220413326314	0.206421647360205	-0.126714172059483	1	-0.0274266988354916
L.iners	-0.655325052995248	-0.361290086874653	-0.373497342774955	-0.255831266578231	-0.560240469308131	-0.436067950635157	-0.284597433776925	-0.399611787952578	-0.29804290393399	-0.465706344338232	-0.383874141336491	-0.141172718408198	-0.580023253606657	-0.64698893352546	-0.124811229016446	-0.27647296742958	0.195253362270407	-0.0274266988354916	1

## Sheet: corheatmap_alle_norm
,"A.vaginae","S.sanguinegens","L.amnionii","BVAB1","BVAB2","BVAB3","BVABTM7","Megasphaera1","Megasphaera2","Eggerthella","M.curtisii","M.mulieris","G.vaginalis","Prevotellaspp.","F.magna","M.hominis","U.parvum","U.urealyticum","L.iners"
A.vaginae,1,0.42862769429985,0.439876550753958,0.200581888209088,0.569349776300906,0.335446060686486,0.297670699844831,0.519770811381696,0.226538628227642,0.477581175900339,0.24007186951513,0.181038508876412,0.558154978798412,0.438451979589902,-0.0372996166981398,0.302384312437989,-0.090748803449914,0.00574251360270828,-0.655325052995248
S.sanguinegens,0.42862769429985,1,0.491792823335615,0.355044461961076,0.532115557468497,0.536254302987757,0.438525894342089,0.373250583238743,0.281385160011638,0.340595693358474,0.21329772607625,0.225665362100932,0.312312887951033,0.370022658534398,0.0238064661366933,0.505548801769906,-0.0237978608637792,0.205315485990525,-0.361290086874653
L.amnionii,0.439876550753958,0.491792823335615,1,0.263175982908171,0.644924041280852,0.543746910721483,0.370636398000099,0.559785075603388,0.295183593708548,0.501780611403183,0.277512801179558,0.103456939945165,0.283588670262366,0.450235037069534,-0.0719096112229048,0.370645099133506,-0.0454672027254989,0.195895713953322,-0.373497342774955
BVAB1,0.200581888209088,0.355044461961076,0.263175982908171,1,0.288944264619761,0.369025973267009,0.470420501423569,0.25653129462571,0.314377745508382,0.223584111913157,0.039982435564118,0.182575568464697,0.168119628013927,0.246149743542887,0.0259082928480817,0.391125198677119,-0.210044046503942,0.0724720934282622,-0.255831266578231
BVAB2,0.569349776300906,0.532115557468497,0.644924041280852,0.288944264619761,1,0.563663723815188,0.447584248492425,0.672751411136629,0.252194394663499,0.576999070107244,0.373503331488107,0.220294992898288,0.365951770082997,0.44720049098469,-0.12735823758459,0.376089472725971,-0.0617990468190733,0.123973430203037,-0.560240469308131
BVAB3,0.335446060686486,0.536254302987757,0.543746910721483,0.369025973267009,0.563663723815188,1,0.407153016824668,0.445559771451716,0.41021572949931,0.47508579239698,0.349298853037417,0.292064626870924,0.279610136300898,0.370707740803237,0.000126575468147222,0.520439043390097,-0.118527960617393,0.15279177153529,-0.436067950635157
BVABTM7,0.297670699844831,0.438525894342089,0.370636398000099,0.470420501423569,0.447584248492425,0.407153016824668,1,0.364941309900577,0.361968051753618,0.317847200231424,0.222949752552463,0.227922664762607,0.144989081767526,0.282346607966788,-0.068396897715738,0.400381173246986,-0.133590902814943,0.101276605540457,-0.284597433776925
Megasphaera1,0.519770811381696,0.373250583238743,0.559785075603388,0.25653129462571,0.672751411136629,0.445559771451716,0.364941309900577,1,0.178281753602453,0.496748522714077,0.157951612387964,0.131832401437963,0.394501709878625,0.313786933471122,-0.173568802236381,0.349378794483129,-0.136062416541626,0.139597885421164,-0.399611787952578
Megasphaera2,0.226538628227642,0.281385160011638,0.295183593708548,0.314377745508382,0.252194394663499,0.41021572949931,0.361968051753618,0.178281753602453,1,0.245176796092857,0.0360252082329919,0.310776642801281,0.142551426178645,0.207350376594303,-0.120317620934819,0.31538507286625,-0.0164008393895093,-0.0394148749604221,-0.29804290393399
Eggerthella,0.477581175900339,0.340595693358474,0.501780611403183,0.223584111913157,0.576999070107244,0.47508579239698,0.317847200231424,0.496748522714077,0.245176796092857,1,0.196261726637333,0.119305831890106,0.294025224898146,0.459196211453711,-0.0365607044440489,0.305522543866992,-0.128683024783199,0.0580548415897373,-0.465706344338232
M.curtisii,0.24007186951513,0.21329772607625,0.277512801179558,0.039982435564118,0.373503331488107,0.349298853037417,0.222949752552463,0.157951612387964,0.0360252082329919,0.196261726637333,1,0.220438325251819,0.0464296659738482,0.375893437808098,0.0469595493542535,0.239525293367735,-0.121761841667849,0.069625931098608,-0.383874141336491
M.mulieris,0.181038508876412,0.225665362100932,0.103456939945165,0.182575568464697,0.220294992898288,0.292064626870924,0.227922664762607,0.131832401437963,0.310776642801281,0.119305831890106,0.220438325251819,1,0.0637262111898763,0.0318253254081287,0.0453471254196911,0.215053036772504,-0.0283148592889104,-0.0327441723222189,-0.141172718408198
G.vaginalis,0.558154978798412,0.312312887951033,0.283588670262366,0.168119628013927,0.365951770082997,0.279610136300898,0.144989081767526,0.394501709878625,0.142551426178645,0.294025224898146,0.0464296659738482,0.0637262111898763,1,0.249208869798162,0.0062894363382615,0.256962450097614,0.0427685773866742,0.112025654650171,-0.580023253606657
Prevotellaspp.,0.438451979589902,0.370022658534398,0.450235037069534,0.246149743542887,0.44720049098469,0.370707740803237,0.282346607966788,0.313786933471122,0.207350376594303,0.459196211453711,0.375893437808098,0.0318253254081287,0.249208869798162,1,0.19937088848093,0.364008379467911,-0.186103812614653,0.0971074027479324,-0.64698893352546
F.magna,-0.0372996166981398,0.0238064661366933,-0.0719096112229048,0.0259082928480817,-0.12735823758459,0.000126575468147222,-0.068396897715738,-0.173568802236381,-0.120317620934819,-0.0365607044440489,0.0469595493542535,0.0453471254196911,0.0062894363382615,0.19937088848093,1,0.0655246240147217,-0.0287757227851291,-0.0609220413326314,-0.124811229016446
M.hominis,0.302384312437989,0.505548801769906,0.370645099133506,0.391125198677119,0.376089472725971,0.520439043390097,0.400381173246986,0.349378794483129,0.31538507286625,0.305522543866992,0.239525293367735,0.215053036772504,0.256962450097614,0.364008379467911,0.0655246240147217,1,-0.0787945374186986,0.206421647360205,-0.27647296742958
U.parvum,-0.090748803449914,-0.0237978608637792,-0.0454672027254989,-0.210044046503942,-0.0617990468190733,-0.118527960617393,-0.133590902814943,-0.136062416541626,-0.0164008393895093,-0.128683024783199,-0.121761841667849,-0.0283148592889104,0.0427685773866742,-0.186103812614653,-0.0287757227851291,-0.0787945374186986,1,-0.126714172059483,0.195253362270407
U.urealyticum,0.00574251360270828,0.205315485990525,0.195895713953322,0.0724720934282622,0.123973430203037,0.15279177153529,0.101276605540457,0.139597885421164,-0.0394148749604221,0.0580548415897373,0.069625931098608,-0.0327441723222189,0.112025654650171,0.0971074027479324,-0.0609220413326314,0.206421647360205,-0.126714172059483,1,-0.0274266988354916
L.iners,-0.655325052995248,-0.361290086874653,-0.373497342774955,-0.255831266578231,-0.560240469308131,-0.436067950635157,-0.284597433776925,-0.399611787952578,-0.29804290393399,-0.465706344338232,-0.383874141336491,-0.141172718408198,-0.580023253606657,-0.64698893352546,-0.124811229016446,-0.27647296742958,0.195253362270407,-0.0274266988354916,1
